# Supplementary material for: Pepper Fruit Extracts Show Anti-Proliferative Activity against Tumor Cells Altering Their NADPH-Generating Dehydrogenase and Catalase Profiles
Source: Antioxidants (Basel). 2023 Jul 20;12(7):1461. doi: 10.3390/antiox12071461 (PMC10376568; doi:10.3390/antiox12071461)
Supplement: Supplementary file 1 [file antioxidants-12-01461-s001.zip]

Archive with 1 entries (1 files):
- antioxidants-2488576-supplementary.pdf
